# Supplementary material for: Amine Switchable Hydrophilic Solvent Vortex-Assisted Homogeneous Liquid–Liquid Microextraction and GC-MS for the Enrichment and Determination of 2, 6-DIPA Additive in Biodegradable Film
Source: Molecules. 2024 Apr 30;29(9):2068. doi: 10.3390/molecules29092068 (PMC11085926; doi:10.3390/molecules29092068)
Supplement: Supplementary file 1 [file molecules-29-02068-s001.zip]

Archive with 1 entries (1 files):
- molecules-2944663-SI.pdf
